# Supplementary material for: Pigment Production Improvement in Rhodotorula mucilaginosa AJB01 Using Design of Experiments
Source: Microorganisms. 2021 Feb 14;9(2):387. doi: 10.3390/microorganisms9020387 (PMC7918216; doi:10.3390/microorganisms9020387)
Supplement: Supplementary file 1 [file microorganisms-09-00387-s001.zip]

Archive with 3 entries (3 files):
- Figure S1 feb 2021.tif
- Figure S2-feb-21.tiff
- Table S1.docx
